# Supplementary material for: Omega-9 Oleic Acid, the Main Compound of Olive Oil, Mitigates Inflammation during Experimental Sepsis
Source: Oxid Med Cell Longev. 2018 Nov 13;2018:6053492. doi: 10.1155/2018/6053492 (PMC6260523; doi:10.1155/2018/6053492)
Supplement: Supplementary 1 — Supplemental videos from intravital microscopy in surgically prepared mouse cremaster muscle postcapillary venules in the trauma model are available. Video 1 was recorded from untreated animals and video 2 from the omega-9-treated group. Figure 4 shows the data. [file 6053492.f1.zip]

Archive with 2 entries (2 files):
- Video 1.mp4
- Video 2.m4v
